# Supplementary material for: Integrative Taxonomy of Tereancistrum spp. (Monopisthocotyla: Dactylogyridae) Parasites of the Gills of Freshwater Fishes from the Caatinga Domain, Brazil
Source: Pathogens. 2025 May 10;14(5):467. doi: 10.3390/pathogens14050467 (PMC12115019; doi:10.3390/pathogens14050467)
Supplement: Supplementary file 1 [file pathogens-14-00467-s001.zip]

Archive with 1 entries (1 files):
- Supplementary Material S1.xls
