# Supplementary material for: Integrative Taxonomy of Tereancistrum spp. (Monopisthocotyla: Dactylogyridae) Parasites of the Gills of Freshwater Fishes from the Caatinga Domain, Brazil
Source: Pathogens. 2025 May 10;14(5):467. doi: 10.3390/pathogens14050467 (PMC12115019; doi:10.3390/pathogens14050467)
Supplement: Supplementary file 1 [file pathogens-14-00467-s001.zip › Supplementary Material S1.xls]

## Sheet: MatrixOutput
		1	2	3	4	5	6	7	8	9	10	11	12	13	14	15	16	17	18	19	20	21	22	23	24	25	26	27	28	29	30	31
1	Tereancistrum kritskyi n. sp. PQ481573
2	Tereancistrum ancistrum n. sp. PV166050	0.0848525
3	Tereancistrum parvus PQ481574	0.216022	0.278286
4	Tereancistrum takemotoi PQ481575	0.195731	0.284495	0.199047
5	Tereancistrum curimba PQ481572	0.197268	0.272245	0.201777	0.146864
6	Tereancistrum curimba PQ481571	0.197268	0.272245	0.201777	0.146864	0
7	Tereancistrum pirassununguensis PQ889561	0.223347	0.320972	0.17935	0.187913	0.182485	0.182485
8	Tereancistrum pirassununguensis PQ889562	0.223347	0.320972	0.17935	0.187913	0.182485	0.182485	0
9	Tereancistrum paranaensis PQ889563	0.234701	0.294031	0.203135	0.219287	0.224448	0.224448	0.227395	0.227395
10	Tereancistrum paranaensis PQ889564	0.234701	0.294031	0.203135	0.219287	0.224448	0.224448	0.227395	0.227395	0
11	Rhinoxenus paranaensis OR066226	0.394429	0.509873	0.349706	0.34965	0.365129	0.365129	0.388186	0.388186	0.39617	0.39617
12	Cacatuocotyle papilionis MG832889	0.325246	0.442633	0.329584	0.326177	0.342976	0.342976	0.332245	0.332245	0.380916	0.380916	0.28764
13	Diaphorocleidus neotropicalis MZ408906	0.303159	0.386764	0.276167	0.292165	0.307691	0.307691	0.288801	0.288801	0.313215	0.313215	0.26595	0.157966
14	Jainus piava OQ843019	0.302141	0.389278	0.285359	0.308475	0.276152	0.276152	0.290728	0.290728	0.331029	0.331029	0.320806	0.290342	0.264993
15	Trinigyrus peregrinus MN944890	0.273278	0.357099	0.269994	0.27705	0.302568	0.302568	0.30371	0.30371	0.30618	0.30618	0.273482	0.282927	0.260753	0.288936
16	Unilatus unilatus MF102106	0.292186	0.383089	0.266591	0.271837	0.276277	0.276277	0.311194	0.311194	0.308769	0.308769	0.28555	0.266638	0.278311	0.274883	0.148589
17	Heteropriapulus anchoradiatus MF116371	0.307678	0.400424	0.268353	0.304592	0.301912	0.301912	0.29989	0.29989	0.336471	0.336471	0.28804	0.273505	0.266517	0.273611	0.147986	0.133542
18	Aphanoblastella travassosi MK358458	0.363359	0.499225	0.367209	0.372712	0.338779	0.338779	0.335424	0.335424	0.3967	0.3967	0.468708	0.384605	0.394529	0.400813	0.401927	0.385854	0.387677
19	Cosmetocleithrum bulbocirrus MG001326	0.438224	0.584345	0.40113	0.418158	0.407545	0.407545	0.415265	0.415265	0.441445	0.441445	0.483886	0.408361	0.399522	0.434628	0.419124	0.398345	0.396321	0.406416
20	Demidospermus spirophallus KY766954	0.371328	0.480087	0.316957	0.407638	0.362456	0.362456	0.35808	0.35808	0.372615	0.372615	0.413729	0.360014	0.332732	0.412819	0.363357	0.354118	0.360221	0.317752	0.315914
21	Nanayella processusclavis MG001328	0.370527	0.550729	0.366193	0.387428	0.375791	0.375791	0.396997	0.396997	0.418875	0.418875	0.442306	0.375987	0.361305	0.411854	0.416891	0.415503	0.413194	0.380103	0.367438	0.331135
22	Demidospermus mortenthaleri KP056245	0.389692	0.532466	0.35656	0.372786	0.368929	0.368929	0.398492	0.398492	0.420599	0.420599	0.425112	0.402739	0.380629	0.385872	0.386586	0.38275	0.370171	0.3516	0.396167	0.282558	0.227113
23	Boegeriella conica MK834513	0.364601	0.509213	0.357616	0.362741	0.363749	0.363749	0.365155	0.365155	0.404249	0.404249	0.400191	0.373578	0.357326	0.379421	0.394466	0.352327	0.357536	0.336452	0.371208	0.288091	0.21454	0.153801
24	Urocleidoides digitabulum MT556796	0.27136	0.369808	0.305226	0.30299	0.287643	0.287643	0.308067	0.308067	0.324253	0.324253	0.310408	0.255391	0.271326	0.268523	0.258264	0.233575	0.277532	0.339904	0.383238	0.340089	0.388287	0.402288	0.374735
25	Urocleidoides indianensis OK482868	0.317006	0.395793	0.262117	0.305304	0.274698	0.274698	0.287561	0.287561	0.33801	0.33801	0.318513	0.280549	0.236061	0.267623	0.285726	0.25789	0.248585	0.397873	0.419219	0.381631	0.414877	0.413733	0.4231	0.247056
26	Urocleidoides paradoxus MT556795	0.295926	0.410198	0.317912	0.319443	0.289595	0.289595	0.315479	0.315479	0.333636	0.333636	0.313169	0.278221	0.273929	0.279247	0.274746	0.246672	0.29253	0.384763	0.391418	0.365249	0.415909	0.426983	0.408711	0.126825	0.267127
27	Urocleidoides uncinus MT556798	0.279554	0.370696	0.266325	0.266588	0.255927	0.255927	0.285409	0.285409	0.326348	0.326348	0.265288	0.260492	0.238084	0.249033	0.252103	0.218946	0.234663	0.358022	0.38357	0.339204	0.379643	0.3587	0.322736	0.234351	0.228575	0.243904
28	Urocleidoides tenuis MT556797	0.296157	0.385869	0.27	0.300725	0.283997	0.283997	0.293709	0.293709	0.302578	0.302578	0.338596	0.31634	0.278413	0.275383	0.298823	0.225477	0.272164	0.357467	0.422285	0.359094	0.451246	0.444213	0.415961	0.261443	0.147718	0.260884	0.236881
29	Ameloblastella chavarriai KP056251	0.321611	0.486115	0.313776	0.350479	0.312423	0.312423	0.302374	0.302374	0.371404	0.371404	0.381889	0.342961	0.336976	0.313528	0.327582	0.273039	0.291989	0.408996	0.466722	0.39837	0.391461	0.442158	0.408209	0.302196	0.319211	0.323831	0.269279	0.287977
30	Vancleaveus janauacaensis KP056247	0.334982	0.482298	0.329786	0.329523	0.347273	0.347273	0.31777	0.31777	0.403654	0.403654	0.393697	0.379913	0.339636	0.367593	0.382152	0.323664	0.327861	0.435871	0.448326	0.382476	0.403162	0.393459	0.3551	0.318466	0.347423	0.34127	0.307217	0.329732	0.275206
31	Unibarra paranoplatensis KP056219	0.321204	0.426597	0.294464	0.327031	0.298586	0.298586	0.315552	0.315552	0.344628	0.344628	0.375067	0.306527	0.319224	0.328831	0.34377	0.282056	0.329118	0.41167	0.444798	0.339638	0.383758	0.411007	0.356776	0.293176	0.320823	0.301021	0.279108	0.296789	0.271325	0.269751
32	Murraytrema pricei DQ157672	0.5091	1.0191	0.522732	0.547045	0.536433	0.536433	0.585543	0.585543	0.613881	0.613881	0.612587	0.702943	0.650069	0.655239	0.606597	0.613095	0.631465	0.598703	0.763698	0.696551	0.595245	0.588992	0.686045	0.671862	0.667573	0.621815	0.614946	0.619496	0.575646	0.586978	0.63796

## Sheet: Caption
Table S1. Estimates of Evolutionary Divergence between Sequences
The number of base substitutions per site from between sequences are shown. Analyses were conducted using the Kimura 2-parameter model [1]. The rate variation among sites was modeled with a gamma distribution (shape parameter = 1). This analysis involved
1. Kimura M. (1980). A simple method for estimating evolutionary rate of base substitutions through comparative studies of nucleotide sequences. Journal of Molecular Evolution 16:111-120.
2. Tamura K., Stecher G., and Kumar S. (2021). MEGA 11: Molecular Evolutionary Genetics Analysis Version 11. Molecular Biology and Evolution https://doi.org/10.1093/molbev/msab120.
3. Stecher G., Tamura K., and Kumar S. (2020). Molecular Evolutionary Genetics Analysis (MEGA) for macOS. Molecular Biology and Evolution 37:1237-1239.
Disclaimer: Although utmost care has been taken to ensure the correctness of the caption, the caption text is provided "as is" without any warranty of any kind. Authors advise the user to carefully check the caption prior to its use for any purpose and re
